# Supplementary material for: Prediction of Nocturnal Hypoglycemia Following Exercise in Type 1 Diabetes Using Temporally Structured CGM-Derived Digital Biomarkers
Source: Sensors (Basel). 2026 Jun 17;26(12):3842. doi: 10.3390/s26123842 (PMC13307307; doi:10.3390/s26123842)
Supplement: Supplementary file 1 [file sensors-26-03842-s001.zip]

Archive with 1 entries (1 files):
- sensors-4334210-supplementary.pdf
